# Supplementary material for: Associations of Intact and C-Terminal FGF23 with Inflammatory Markers in Older Patients Affected by Advanced Chronic Kidney Disease
Source: J Clin Med. 2024 Jul 6;13(13):3967. doi: 10.3390/jcm13133967 (PMC11242756; doi:10.3390/jcm13133967)
Supplement: Supplementary file 1 [file jcm-13-03967-s001.zip]

Archive with 1 entries (1 files):
- jcm-3071240-supplementary.pdf
